# Supplementary material for: IntroSpect: Motif-Guided Immunopeptidome Database Building Tool to Improve the Sensitivity of HLA I Binding Peptide Identification by Mass Spectrometry
Source: Biomolecules. 2022 Apr 14;12(4):579. doi: 10.3390/biom12040579 (PMC9025654; doi:10.3390/biom12040579)
Supplement: Supplementary file 1 [file biomolecules-12-00579-s001.zip]

Archive with 1 entries (1 files):
- biomolecules-1648366-supplementary.pdf
